# Supplementary material for: Probing the chemical–biological relationship space with the Drug Target Explorer
Source: J Cheminform. 2018 Aug 20;10:41. doi: 10.1186/s13321-018-0297-4 (PMC6102167; doi:10.1186/s13321-018-0297-4)
Supplement: Supplementary file 1 — Additional file 1: Supplemental Table 1. Targets of C21-like compounds in the Drug–Target Explorer Database. Related to Fig. 2. [file 13321_2018_297_MOESM1_ESM.xlsx]

## Sheet: Supplemental Table 1 Targets of
Molecule Name	HGNC Symbol	Mean pChEMBL	n Quantitative	n Qualitative	KSI	Confidence
BI-2536	BRD4	7.3	7	1	0.0814	4.14
BI-2536	PLK1	8.98	4	5	0.1	4.76
VOLASERTIB	BRD4	6.55	3		0.161	1.02
VOLASERTIB	PLK1	9.06	3	4	0.223	3.51
CHEMBL3609304	BRD4	5.85	1		1	-0.229
CHEMBL3609301	BRD4	5.35	1		1	-0.229
CHEMBL2401965	PLK1	6.06	1		0.444	-0.229
CHEMBL2401965	PLK2	7.6	1		0.556	-0.229
CHEMBL2401963	PLK1	8.1	1		0.494	-0.229
CHEMBL2401963	PLK2	8.3	1		0.506	-0.229
CHEMBL2401966	PLK1	6.6	1		0.451	-0.229
CHEMBL2401966	PLK2	8.05	1		0.549	-0.229
VOLASERTIB	CAMKK2	6.71	1		0.165	-0.229
VOLASERTIB	NEK3	5.53	1		0.136	-0.229
VOLASERTIB	PDXK	6.54	1		0.161	-0.229
VOLASERTIB	PTK2	6.22	1		0.153	-0.229
CHEMBL3609310	BRD4	7.43	1		0.445	-0.229
CHEMBL3609310	PLK1	9.28	1		0.555	-0.229
CHEMBL3609309	BRD4	7.22	1		1	-0.229
CHEMBL3609311	BRD4	7.34	1		1	-0.229
BI-2536	BRDT	6.58	1		0.0734	-0.229
BI-2536	CAMKK2	6.59	1		0.0735	-0.229
BI-2536	CSNK1E	5.14	1		0.0573	-0.229
BI-2536	FECH	5.42	1		0.0604	-0.229
BI-2536	GAK	5.32	1		0.0593	-0.229
BI-2536	PDXK	6.41	1		0.0715	-0.229
BI-2536	PHKG2	5.68	1		0.0633	-0.229
BI-2536	PIP4K2C	5.61	1		0.0626	-0.229
BI-2536	PLK2	7.52	1	2	0.0839	1.02
BI-2536	PLK3	7.05	1	2	0.0786	1.02
BI-2536	PRKD2	5.71	1		0.0637	-0.229
BI-2536	PTK2	6.36	1		0.0709	-0.229
CHEMBL3609307	BRD4	6.01	1		0.424	-0.229
CHEMBL3609307	PLK1	8.16	1		0.576	-0.229
CHEMBL3609312	BRD4	7.54	1		1	-0.229
CHEMBL3609300	BRD4	6.33	1		0.412	-0.229
CHEMBL3609300	PLK1	9.04	1		0.588	-0.229
CHEMBL3609299	BRD4	5.1	1		1	-0.229
CHEMBL3609305	BRD4	7.27	1		0.437	-0.229
CHEMBL3609305	PLK1	9.38	1		0.563	-0.229
