# Supplementary material for: Probing the chemical–biological relationship space with the Drug Target Explorer
Source: J Cheminform. 2018 Aug 20;10:41. doi: 10.1186/s13321-018-0297-4 (PMC6102167; doi:10.1186/s13321-018-0297-4)
Supplement: Supplementary file 2 — Additional file 2: Supplemental Table 2. Targets of imatinib in the Drug–Target Explorer Database. Related to Table 2. [file 13321_2018_297_MOESM2_ESM.xlsx]

## Sheet: Supplemental Table 2 Targets of
Molecule Name	HGNC Symbol	Mean pChEMBL	n Quantitative	n Qualitative	KSI	Confidence
IMATINIB	ABL1	6.98	56	3	0.0204	35.9
IMATINIB	KIT	6.76	18	5	0.0198	13.5
IMATINIB	BCR	7	16	1	0.0205	9.75
IMATINIB	PDGFRA	7.31	7	2	0.0214	4.76
IMATINIB	ABL2	7.36	6	1	0.0215	3.51
IMATINIB	PDGFRB	7.26	6	2	0.0212	4.14
IMATINIB	NQO2	7.13	5		0.0208	2.27
IMATINIB	DDR1	7.58	4	2	0.0222	2.89
IMATINIB	ABCB1	5.06	3		0.0148	1.02
IMATINIB	CSF1R	6.54	3	1	0.0191	1.64
IMATINIB	DDR2	6.91	3	1	0.0202	1.64
IMATINIB	SLC47A1	7.05	3		0.0206	1.02
IMATINIB	CLK1	5.35	2		0.0156	0.394
IMATINIB	CLK4	5.53	2		0.0162	0.394
IMATINIB	EPHA8	5.76	2		0.0168	0.394
IMATINIB	FRK	5.64	2		0.0165	0.394
IMATINIB	FYN	5.38	2		0.0157	0.394
IMATINIB	GAK	5.72	2		0.0167	0.394
IMATINIB	LCK	7.3	2		0.0213	0.394
IMATINIB	MAPK10	5.5	2		0.0161	0.394
IMATINIB	MAPK8	5.4	2		0.0158	0.394
IMATINIB	PLK4	5.08	2		0.0148	0.394
IMATINIB	SLC47A2	6	2		0.0175	0.394
IMATINIB	STK17A	5.42	2		0.0158	0.394
IMATINIB	ABCG2	5.31	1		0.0155	-0.229
IMATINIB	BLK	6.28	1		0.0184	-0.229
IMATINIB	BRAF	5.48	1		0.016	-0.229
IMATINIB	CA1	7.5	1		0.0219	-0.229
IMATINIB	CA12	6.01	1		0.0176	-0.229
IMATINIB	CA14	6.33	1		0.0185	-0.229
IMATINIB	CA2	7.52	1		0.022	-0.229
IMATINIB	CA3	6.28	1		0.0184	-0.229
IMATINIB	CA4	5.34	1		0.0156	-0.229
IMATINIB	CA5B	4.77	1		0.0139	-0.229
IMATINIB	CA6	6.41	1		0.0187	-0.229
IMATINIB	CA7	6.96	1		0.0203	-0.229
IMATINIB	CA9	7.12	1		0.0208	-0.229
IMATINIB	CDK19	5.26	1		0.0154	-0.229
IMATINIB	CSNK2A1	5.42	1		0.0158	-0.229
IMATINIB	CSNK2A2	5.42	1		0.0158	-0.229
IMATINIB	CSNK2A3	5.42	1		0.0158	-0.229
IMATINIB	CSNK2B	5.43	1		0.0159	-0.229
IMATINIB	EGFR	5.12	1		0.015	-0.229
IMATINIB	EIF3J	5.5	1		0.0161	-0.229
IMATINIB	FGR	5.62	1		0.0164	-0.229
IMATINIB	GRB2	7.8	1		0.0228	-0.229
IMATINIB	INPPL1	7.03	1		0.0205	-0.229
IMATINIB	LYN	6.66	1		0.0195	-0.229
IMATINIB	MAP3K20	5.58	1		0.0163	-0.229
IMATINIB	MAPK9	5.28	1		0.0154	-0.229
IMATINIB	MELK	5.72	1		0.0167	-0.229
IMATINIB	PIP4K2C	5.36	1		0.0157	-0.229
IMATINIB	RAF1	5.77	1		0.0169	-0.229
IMATINIB	SLC22A2	5.38	1		0.0157	-0.229
IMATINIB	TBXAS1	6.7	1		0.0196	-0.229
IMATINIB	TNNI3K	5.37	1		0.0157	-0.229
IMATINIB	BCR-ABL			1		-0.229
IMATINIB	NTRK1			1		-0.229
IMATINIB	PDGFR			1		-0.229
