# Supplementary material for: Probing the chemical–biological relationship space with the Drug Target Explorer
Source: J Cheminform. 2018 Aug 20;10:41. doi: 10.1186/s13321-018-0297-4 (PMC6102167; doi:10.1186/s13321-018-0297-4)
Supplement: Supplementary file 3 — Additional file 3: Supplemental Table 3. Target enrichment analysis of G-5555 highlights putative mechanistic effects. G-5555 targets were enriched in multiple Gene Ontology terms and KEGG pathways. Related to Fig. 2, Table 2. [file 13321_2018_297_MOESM3_ESM.xlsx]

## Sheet: Supplemental Table 3 G-5555 Tar
Gene Ontology Molecular Function
Term	Overlap	Adjusted.P.value	Z.score
signal transducer, downstream of receptor, with serine/threonine kinase activity (GO:0004702)	7/41	7.95169e-17	-3.05071
protein kinase activity (GO:0004672)	6/177	4.53312e-10	-4.44689
protein serine/threonine kinase activity (GO:0004674)	6/296	6.73833e-09	-5.07034
ATP binding (GO:0005524)	3/243	0.00088114	-4.93991
magnesium ion binding (GO:0000287)	2/124	0.00667097	-3.84006
CD4 receptor binding (GO:0042609)	1/6	0.00963322	-1.41568
T cell receptor binding (GO:0042608)	1/6	0.00963322	-1.08257
protein tyrosine kinase activator activity (GO:0030296)	1/7	0.00983194	-1.19247
MAP kinase kinase activity (GO:0004708)	1/11	0.0137225	-2.05423
cadherin binding (GO:0045296)	2/272	0.0155721	-4.59957
protein kinase binding (GO:0019901)	2/292	0.0162428	-5.00861
small GTPase binding (GO:0031267)	1/19	0.0177485	-2.12315
SH2 domain binding (GO:0042169)	1/24	0.0206739	-1.75141
phosphotyrosine residue binding (GO:0001784)	1/28	0.0223789	-2.34104
Rac GTPase binding (GO:0048365)	1/32	0.0238517	-2.52301
protein phosphatase binding (GO:0019903)	1/50	0.0278509	-2.5305
collagen binding (GO:0005518)	1/49	0.0278509	-2.49223
non-membrane spanning protein tyrosine kinase activity (GO:0004715)	1/43	0.0278509	-2.31952
protein serine/threonine phosphatase activity (GO:0004722)	1/46	0.0278509	-2.26212
glycoprotein binding (GO:0001948)	1/41	0.0278509	-2.18309
protein homodimerization activity (GO:0042803)	2/584	0.0299587	-5.59746
kinase activity (GO:0016301)	1/62	0.0299587	-2.6205
ATPase binding (GO:0051117)	1/59	0.0299587	-2.52256
phosphatidylinositol-4,5-bisphosphate 3-kinase activity (GO:0046934)	1/65	0.0300816	-2.42772
protein tyrosine kinase activity (GO:0004713)	1/103	0.0454155	-2.78194
Gene Ontology Cellular Component
Term	Overlap	Adjusted.P.value	Z.score
Golgi apparatus (GO:0005794)	3/632	0.0286073	-6.15056
vesicle membrane (GO:0012506)	1/14	0.0286073	-3.04617
pericentriolar material (GO:0000242)	1/15	0.0286073	-2.69055
Golgi-associated vesicle (GO:0005798)	1/9	0.0286073	-2.28547
filamentous actin (GO:0031941)	1/22	0.0291963	-2.82828
immunological synapse (GO:0001772)	1/23	0.0291963	-2.26222
intercalated disc (GO:0014704)	1/28	0.0304353	-1.91939
Gene Ontology Biological Process
Term	Overlap	Adjusted.P.value	Z.score
protein phosphorylation (GO:0006468)	8/309	1.84437e-12	-4.45254
protein autophosphorylation (GO:0046777)	6/145	3.77928e-10	-3.23413
T cell costimulation (GO:0031295)	24563	3.3388e-07	-2.54371
response to hydrogen peroxide (GO:0042542)	43175	6.15688e-07	-2.20503
T cell receptor signaling pathway (GO:0050852)	4/135	3.41167e-06	-2.9634
mitotic cell cycle (GO:0000278)	31472	7.38375e-05	-2.73554
stimulatory C-type lectin receptor signaling pathway (GO:0002223)	3/122	0.000181106	-2.88121
regulation of cell differentiation (GO:0045595)	43154	0.000396546	-2.48194
regulation of defense response to virus by virus (GO:0050690)	43158	0.000488565	-2.53604
cellular response to starvation (GO:0009267)	12086	0.000660517	-2.44374
execution phase of apoptosis (GO:0097194)	13547	0.000756704	-2.48283
axonogenesis (GO:0007409)	25235	0.00242519	-2.3512
negative regulation of cell migration (GO:0030336)	28522	0.00285956	-2.66494
ephrin receptor signaling pathway (GO:0048013)	29983	0.00293374	-2.49053
regulation of insulin receptor signaling pathway (GO:0046626)	43105	0.0104916	3.38188
Fc-epsilon receptor signaling pathway (GO:0038095)	2/179	0.0113301	-3.22712
positive regulation of intracellular estrogen receptor signaling pathway (GO:0033148)	43106	0.0113301	1.34225
intrinsic apoptotic signaling pathway in response to oxidative stress (GO:0008631)	43108	0.0125824	0.358935
establishment of Golgi localization (GO:0051683)	43108	0.0125824	0.847313
positive regulation of T cell receptor signaling pathway (GO:0050862)	43108	0.0125824	1.08432
signal transduction (GO:0007165)	3/861	0.0142471	-5.80004
intracellular signal transduction (GO:0035556)	2/238	0.0142471	-3.50906
branching morphogenesis of an epithelial tube (GO:0048754)	43110	0.0142471	-0.936362
hepatocyte growth factor receptor signaling pathway (GO:0048012)	43111	0.0142471	-0.685638
positive regulation of stress-activated MAPK cascade (GO:0032874)	43112	0.0142471	-0.256596
dendrite development (GO:0016358)	43112	0.0142471	-0.122
regulation of actin filament polymerization (GO:0030833)	43110	0.0142471	0.270125
dendritic spine morphogenesis (GO:0060997)	43113	0.0145899	-0.00511839
microvillus assembly (GO:0030033)	43114	0.0151674	-0.577161
cellular zinc ion homeostasis (GO:0006882)	43115	0.0151993	-1.45388
positive regulation of microtubule polymerization (GO:0031116)	43115	0.0151993	-1.4327
positive regulation of T cell activation (GO:0050870)	43117	0.0161754	-0.807139
synapse organization (GO:0050808)	43117	0.0161754	-0.229266
positive regulation of extrinsic apoptotic signaling pathway (GO:2001238)	43119	0.0175397	-0.868601
T cell differentiation (GO:0030217)	43120	0.0179317	-0.790342
release of sequestered calcium ion into cytosol (GO:0051209)	43122	0.0186512	-0.897075
positive regulation of JUN kinase activity (GO:0043507)	43122	0.0186512	-0.836812
positive regulation of intrinsic apoptotic signaling pathway (GO:2001244)	43124	0.0198035	-0.885299
activation of JUN kinase activity (GO:0007257)	43128	0.0224936	-1.03405
phosphorylation (GO:0016310)	43130	0.0234884	-1.13708
neuron projection morphogenesis (GO:0048812)	11689	0.0238517	-1.19376
positive regulation of stress fiber assembly (GO:0051496)	11689	0.0238517	-1.04683
cellular response to hormone stimulus (GO:0032870)	12420	0.0247432	-1.00381
hemopoiesis (GO:0030097)	12785	0.0248871	-1.22691
wound healing (GO:0042060)	13150	0.0250243	-1.12871
actin cytoskeleton reorganization (GO:0031532)	14611	0.0271786	-1.01573
peptidyl-tyrosine autophosphorylation (GO:0038083)	16072	0.029237	-1.18025
peptidyl-tyrosine phosphorylation (GO:0018108)	17168	0.0305615	-1.07317
positive regulation of peptidyl-tyrosine phosphorylation (GO:0050731)	20821	0.0355104	-1.4018
positive regulation of peptidyl-serine phosphorylation (GO:0033138)	20821	0.0355104	-1.38759
activation of cysteine-type endopeptidase activity involved in apoptotic process (GO:0006919)	23012	0.0384327	-1.39376
B cell receptor signaling pathway (GO:0050853)	24473	0.0398777	-1.45888
vascular endothelial growth factor receptor signaling pathway (GO:0048010)	24838	0.0398777	-1.44549
transmembrane receptor protein tyrosine kinase signaling pathway (GO:0007169)	26299	0.0414084	-1.36513
regulation of phosphatidylinositol 3-kinase signaling (GO:0014066)	28856	0.0437504	-1.59203
negative regulation of protein kinase activity (GO:0006469)	28491	0.0437504	-1.54201
KEGG Pathways
Term	Overlap	Adjusted.P.value	Z.score
T cell receptor signaling pathway_Homo sapiens_hsa04660	4/104	1.61891e-06	-1.88101
Renal cell carcinoma_Homo sapiens_hsa05211	3/66	2.70055e-05	-1.8836
ErbB signaling pathway_Homo sapiens_hsa04012	3/87	4.15054e-05	-1.84045
Axon guidance_Homo sapiens_hsa04360	3/127	9.70272e-05	-1.69954
Focal adhesion_Homo sapiens_hsa04510	3/202	0.000306414	-1.82143
Regulation of actin cytoskeleton_Homo sapiens_hsa04810	3/214	0.000306414	-1.79725
Ras signaling pathway_Homo sapiens_hsa04014	3/227	0.000312804	-1.85338
Natural killer cell mediated cytotoxicity_Homo sapiens_hsa04650	2/135	0.00374868	-1.66907
MAPK signaling pathway_Homo sapiens_hsa04010	2/255	0.0116006	-1.79411
Primary immunodeficiency_Homo sapiens_hsa05340	1/37	0.0314081	-1.2592
