# Supplementary material for: Probing the chemical–biological relationship space with the Drug Target Explorer
Source: J Cheminform. 2018 Aug 20;10:41. doi: 10.1186/s13321-018-0297-4 (PMC6102167; doi:10.1186/s13321-018-0297-4)
Supplement: Supplementary file 4 — Additional file 4: Supplemental Table 4. Molecules targeting LIMK1/2. The database was queried for molecules that may modulate LIMK1 and LIMK2; this analysis revealed a large set of putative tool compounds. Related to Fig. 2. [file 13321_2018_297_MOESM4_ESM.xlsx]

## Sheet: Supplemental Table 4 LIMK1LIMK2
common_name	hugo_gene	mean_pchembl	n_quantitative	n_qualitative	known_selectivity_index	confidence
CHEMBL3798142	LIMK2	9.7	1		0.556	-0.229
CHEMBL3800259	LIMK2	9.7	1		0.557	-0.229
CHEMBL3797874	LIMK2	9.15	1		0.545	-0.229
CHEMBL3797469	LIMK2	9	1		0.54	-0.229
CHEMBL3623439	LIMK2	9	1		0.55	-0.229
CHEMBL3623442	LIMK1	9	1		0.514	-0.229
CHEMBL3613624	LIMK2	8.85	1		0.536	-0.229
CHEMBL3799326	LIMK2	8.85	1		0.536	-0.229
CHEMBL3613600	LIMK2	8.82	1		0.186	-0.229
CHEMBL3613623	LIMK2	8.8	1		0.537	-0.229
CHEMBL3613606	LIMK2	8.68	1		0.18	-0.229
CHEMBL3613607	LIMK2	8.66	1		0.187	-0.229
CHEMBL3613621	LIMK2	8.55	1		0.349	-0.229
CHEMBL3356433	LIMK2	8.52	4		0.285	1.64
CHEMBL3623442	LIMK2	8.52	1		0.486	-0.229
CHEMBL3613620	LIMK2	8.4	1		0.341	-0.229
CHEMBL3613608	LIMK2	8.34	1		0.184	-0.229
CHEMBL3356432	LIMK2	8.14	1		0.372	-0.229
CHEMBL3613601	LIMK2	8.13	1		0.184	-0.229
CHEMBL3613605	LIMK2	8.11	1		0.164	-0.229
CHEMBL3613622	LIMK2	8.1	1		0.196	-0.229
COMPOUND 35 [PMID: 22902653]	LIMK2	8.1	1		0.519	-0.229
CHEMBL3613614	LIMK2	8.02	1		0.182	-0.229
CHEMBL2070618	LIMK2	7.92	1		0.514	-0.229
CHEMBL3613602	LIMK2	7.92	1		0.184	-0.229
CHEMBL3613610	LIMK2	7.89	1		0.154	-0.229
COMPOUND 31 [PMID: 22902653]	LIMK1	7.84	3		0.284	1.02
CHEMBL2070497	LIMK2	7.8	1		0.512	-0.229
CHEMBL2070614	LIMK2	7.8	1		0.281	-0.229
CHEMBL3798142	LIMK1	7.75	1		0.444	-0.229
CHEMBL3613601	LIMK1	7.75	1		0.176	-0.229
CHEMBL3800259	LIMK1	7.7	1		0.443	-0.229
CHEMBL3613621	LIMK1	7.7	1		0.314	-0.229
CHEMBL3797469	LIMK1	7.66	1		0.46	-0.229
CHEMBL3613624	LIMK1	7.66	1		0.464	-0.229
CHEMBL3799326	LIMK1	7.66	1		0.464	-0.229
CHEMBL3797874	LIMK1	7.64	1		0.455	-0.229
CHEMBL2070614	LIMK1	7.64	1		0.275	-0.229
CHEMBL3613622	LIMK1	7.64	1		0.185	-0.229
CHEMBL3613610	LIMK1	7.64	1		0.149	-0.229
CHEMBL3613620	LIMK1	7.6	1		0.309	-0.229
ENCORAFENIB	LIMK1	7.59	1		0.0548	-0.229
CHEMBL3613623	LIMK1	7.58	1		0.463	-0.229
CHEMBL3613600	LIMK1	7.57	1		0.16	-0.229
CHEMBL2070504	LIMK2	7.55	1		0.525	-0.229
COMPOUND 35 [PMID: 22902653]	LIMK1	7.52	1		0.481	-0.229
CHEMBL3613614	LIMK1	7.51	1		0.17	-0.229
CHEMBL3356433	LIMK1	7.5	4		0.251	1.64
CHEMBL2070618	LIMK1	7.5	1		0.486	-0.229
DABRAFENIB	LIMK1	7.48	1	1	0.0236	0.394
CHEMBL3613602	LIMK1	7.43	1		0.173	-0.229
CHEMBL2070497	LIMK1	7.42	1		0.488	-0.229
CHEMBL3355482	LIMK2	7.41	1		0.321	-0.229
CHEMBL3613605	LIMK1	7.39	1		0.15	-0.229
CHEMBL3613607	LIMK1	7.39	1		0.16	-0.229
CHEMBL3623439	LIMK1	7.35	2		0.45	0.394
CHEMBL2141887	LIMK1	7.33	2		0.509	0.394
CHEMBL3623443	LIMK2	7.32	1		0.515	-0.229
CHEMBL3613608	LIMK1	7.3	1		0.161	-0.229
CHEMBL3613606	LIMK1	7.3	1		0.152	-0.229
CHEMBL3347507	LIMK1	7.3	1		0.509	-0.229
CHEMBL2070616	LIMK2	7.23	1		0.277	-0.229
CHEMBL2070611	LIMK1	7.19	1		0.371	-0.229
CHEMBL3613612	LIMK1	7.19	1		0.153	-0.229
COMPOUND 30 [PMID: 22902653]	LIMK1	7.18	1		0.276	-0.229
DABRAFENIB	LIMK2	7.09	1		0.0224	-0.229
CHEMBL2141887	LIMK2	7.07	1		0.491	-0.229
CHEMBL3347528	LIMK1	7.06	1		0.51	-0.229
CHEMBL2070616	LIMK1	7.06	1		0.27	-0.229
CHEMBL3347507	LIMK2	7.05	1		0.491	-0.229
ENCORAFENIB	LIMK2	7.02	1		0.0507	-0.229
CHEMBL3347669	LIMK2	6.99	1		0.525	-0.229
CHEMBL2070498	LIMK1	6.94	1		0.503	-0.229
CHEMBL3347689	LIMK1	6.92	2		0.513	0.394
CHEMBL3623443	LIMK1	6.9	2		0.485	0.394
PF-00477736	LIMK1	6.88	1		0.0162	-0.229
CHEMBL3347513	LIMK2	6.88	1		0.526	-0.229
CHEMBL3356432	LIMK1	6.87	1		0.314	-0.229
CHEMBL2070498	LIMK2	6.85	1		0.497	-0.229
CHEMBL2070504	LIMK1	6.84	1		0.475	-0.229
CHEMBL3347683	LIMK2	6.8	1		0.515	-0.229
COMPOUND 31 [PMID: 22902653]	LIMK2	6.79	2		0.246	0.394
CHEMBL2070500	LIMK1	6.79	1		0.538	-0.229
CHEMBL3347528	LIMK2	6.79	1		0.49	-0.229
CHEMBL2070503	LIMK2	6.77	1		0.531	-0.229
CHEMBL2070612	LIMK1	6.76	1		0.506	-0.229
COMPOUND 30 [PMID: 22902653]	LIMK2	6.76	1		0.26	-0.229
CHEMBL3613611	LIMK2	6.71	1		0.148	-0.229
CHEMBL2070617	LIMK2	6.7	1		0.282	-0.229
PF-00477736	LIMK2	6.69	1		0.0157	-0.229
CHEMBL2070501	LIMK1	6.67	1		0.53	-0.229
CHEMBL2070505	LIMK1	6.64	1		0.508	-0.229
CHEMBL3613618	LIMK1	6.62	1		0.512	-0.229
CHEMBL2070612	LIMK2	6.61	1		0.494	-0.229
CHEMBL2070499	LIMK1	6.6	1		0.52	-0.229
CHEMBL3613612	LIMK2	6.56	1		0.14	-0.229
CHEMBL3347689	LIMK2	6.56	1		0.487	-0.229
CHEMBL3613611	LIMK1	6.55	1		0.144	-0.229
CHEMBL2070617	LIMK1	6.55	1		0.276	-0.229
DASATINIB	LIMK2	6.54	2		0.00872	0.394
CHEMBL2070611	LIMK2	6.51	1		0.336	-0.229
AZD-5363	LIMK1	6.45	1		0.0355	-0.229
CHEMBL2070505	LIMK2	6.42	1		0.492	-0.229
CHEMBL3347683	LIMK1	6.41	2		0.485	0.394
CHEMBL2070494	LIMK1	6.35	1		0.522	-0.229
CHEMBL3347669	LIMK1	6.32	2		0.475	0.394
AZD-5363	LIMK2	6.32	1		0.0348	-0.229
CHEMBL3613618	LIMK2	6.31	1		0.488	-0.229
REBASTINIB	LIMK1	6.27	1		0.0165	-0.229
STAUROSPORINE	LIMK1	6.24	2		0.00278	0.394
JNJ-7706621	LIMK1	6.21	1		0.00724	-0.229
CHEMBL3347513	LIMK1	6.2	2		0.474	0.394
AEE-788	LIMK1	6.2	1		0.0456	-0.229
DANUSERTIB	LIMK1	6.15	1		0.0105	-0.229
CHEMBL2070502	LIMK2	6.12	1		0.555	-0.229
DASATINIB	LIMK1	6.09	2		0.00812	0.394
CHEMBL2070499	LIMK2	6.09	1		0.48	-0.229
CHEMBL2425628	LIMK1	6.06	1		0.0241	-0.229
CHEMBL3613616	LIMK1	6.03	1		0.353	-0.229
CYC-116	LIMK1	6.01	1		0.00867	-0.229
CHEMBL3613613	LIMK1	6	1		0.203	-0.229
JNJ-7706621	LIMK2	6	1		0.007	-0.229
CHEMBL2070503	LIMK1	5.98	1		0.469	-0.229
CHEMBL2070501	LIMK2	5.91	1		0.47	-0.229
CHEMBL2070493	LIMK2	5.91	1		0.506	-0.229
PAZOPANIB	LIMK1	5.89	2		0.0126	0.394
CHEMBL2070500	LIMK2	5.82	1		0.462	-0.229
CHEMBL2070494	LIMK2	5.81	1		0.478	-0.229
CHEMBL2070493	LIMK1	5.78	1		0.494	-0.229
AT-9283	LIMK1	5.77	1		0.00624	-0.229
Tanzisertib	LIMK2	5.74	1		0.073	-0.229
CHEMBL3613613	LIMK2	5.73	1		0.194	-0.229
CRIZOTINIB	LIMK1	5.72	1		0.0258	-0.229
Tanzisertib	LIMK1	5.66	1		0.0721	-0.229
PAZOPANIB	LIMK2	5.61	2		0.012	0.394
CYC-116	LIMK2	5.59	1		0.00807	-0.229
TOZASERTIB	LIMK1	5.58	1		0.00647	-0.229
TOZASERTIB	LIMK2	5.58	1		0.00647	-0.229
CHEMBL2425628	LIMK2	5.55	1		0.0221	-0.229
CHEMBL3355482	LIMK1	5.5	1		0.238	-0.229
REBASTINIB	LIMK2	5.46	1		0.0143	-0.229
DANUSERTIB	LIMK2	5.43	1		0.00923	-0.229
ASP-3026	LIMK1	5.4	1		0.0228	-0.229
CRIZOTINIB	LIMK2	5.36	1		0.0241	-0.229
AT-9283	LIMK2	5.35	1		0.00578	-0.229
CHEMBL3613616	LIMK2	5.34	1		0.313	-0.229
ASP-3026	LIMK2	5.28	1		0.0223	-0.229
STAUROSPORINE	LIMK2	5.04	1		0.00224	-0.229
CHEMBL2070502	LIMK1	4.9	1		0.445	-0.229
AEE-788	LIMK2	4.66	1		0.0343	-0.229
