# Supplementary material for: Probing the chemical–biological relationship space with the Drug Target Explorer
Source: J Cheminform. 2018 Aug 20;10:41. doi: 10.1186/s13321-018-0297-4 (PMC6102167; doi:10.1186/s13321-018-0297-4)
Supplement: Supplementary file 5 — Additional file 5: Supplemental Table 5. Identification of multi-kinase-targeting molecules for NF2. A query of the database for molecules that target several kinases of interest in NF2 (AURKA, LIMK1/2, PTK2/2B) identified 3 polypharmacologic compounds. Related to Fig. 2. [file 13321_2018_297_MOESM5_ESM.xlsx]

## Sheet: Supp Table 5 Multi-kinase inhib
common_name	hugo_gene	mean_pchembl	n_quantitative	n_qualitative	known_selectivity_index	confidence
DANUSERTIB	AURKA	8.29	10	4	0.0141	7.88
STAUROSPORINE	AURKA	7.97	8		0.00354	4.14
STAUROSPORINE	PTK2	6.92	7		0.00308	3.51
CYC-116	AURKA	7.51	2	3	0.0108	2.27
STAUROSPORINE	LIMK1	6.24	2		0.00278	0.394
STAUROSPORINE	LIMK2	5.04	1		0.00224	-0.229
STAUROSPORINE	PTK2B	8.46	1		0.00376	-0.229
DANUSERTIB	LIMK1	6.15	1		0.0105	-0.229
DANUSERTIB	LIMK2	5.43	1		0.00923	-0.229
DANUSERTIB	PTK2	7.48	1		0.0127	-0.229
DANUSERTIB	PTK2B	7.3	1		0.0124	-0.229
CYC-116	LIMK1	6.01	1		0.00867	-0.229
CYC-116	LIMK2	5.59	1		0.00807	-0.229
CYC-116	PTK2	4.88	1		0.00705	-0.229
CYC-116	PTK2B	5.12	1		0.00739	-0.229
